# Supplementary material for: Stevia Genus: Phytochemistry and Biological Activities Update
Source: Molecules. 2021 May 6;26(9):2733. doi: 10.3390/molecules26092733 (PMC8125113; doi:10.3390/molecules26092733)
Supplement: Supplementary file 1 [file molecules-26-02733-s001.zip]

Archive with 1 entries (1 files):
- molecules-1194022-supplementary.pdf
